# Supplementary material for: Fatty acids and colorectal cancer: Insights from Mendelian randomization
Source: Medicine (Baltimore). 2025 Mar 14;104(11):e41768. doi: 10.1097/MD.0000000000041768 (PMC11922435; doi:10.1097/MD.0000000000041768)
Supplement: Supplementary file 1 [file medi-104-e41768-s001.xlsx]

## Sheet: Supplementary Table 1
The impact of fatty acids on colorectal cancer (id:ebi-a-GCST012879) before removing outliers. We present the outcomes of three Mendelian randomization analyses, including Beta and OR values for each of the three methods. Note that there exists a conversion relationship between them (Beta=In(OR)), introducing some redundancy. The IVW method, known for its heightened sensitivity in detecting causa…
outcome	exposure	Number of SNPs	IVW_Beta	IVW_se	IVW_pval	IVW_OR	IVW_lci95	IVW_uci95	IVW_q_value	Weighted_median_Beta	Weighted_median_se	Weighted_median_pval	Weighted_median_OR	Weighted_median_lci95	Weighted_median_uci95	MR_Egger_Beta	MR_Egger_se	MR_Egger_pval	MR_Egger_OR	MR_Egger_lci95	MR_Egger_uci95	Q	Q_pval	egger_intercept	se	pval	Raw_Causal.Estimate	Raw_Sd	Raw_P_value	Outlier-corrected_Causal.Estimate	Outlier-corrected_Sd	Outlier-corrected_P_value
Colorectal cancer || id:ebi-a-GCST012879	Total fatty acid levels || id:ebi-a-GCST90092987	56	0.0591531	0.0732277	0.419207	1.06094	0.919088	1.22468	0.538981	0.0840174	0.0848439	0.322048	1.08765	0.921017	1.28443	0.0273077	0.129863	0.83424	1.02768	0.796742	1.32557	113.368	6.19869e-06	0.00219746	0.00737141	0.766766	0.0591531	0.0732277	0.422687	0.0433123	0.0676585	0.524776
Colorectal cancer || id:ebi-a-GCST012879	Saturated fatty acid levels || id:ebi-a-GCST90092980	48	0.0642283	0.0765514	0.401457	1.06634	0.917766	1.23896	0.538981	0.0961663	0.0938633	0.305582	1.10094	0.915939	1.32331	0.0436664	0.140604	0.757536	1.04463	0.793012	1.3761	84.7548	0.000610033	0.00135243	0.00772271	0.861751	0.0642283	0.0765514	0.405704	0.0383352	0.0687208	0.579658
Colorectal cancer || id:ebi-a-GCST012879	Ratio of saturated fatty acids to total fatty acids || id:ebi-a-GCST90092981	26	0.0085361	0.151655	0.955114	1.00857	0.749231	1.35768	0.955114	0.00467409	0.152895	0.975612	1.00469	0.744532	1.35574	-0.0435634	0.384637	0.910768	0.957372	0.450475	2.03465	63.0201	3.9602e-05	0.00262412	0.0177369	0.883621	0.0085361	0.151655	0.955561	-0.0528769	0.115436	0.651206
Colorectal cancer || id:ebi-a-GCST012879	Ratio of polyunsaturated fatty acids to total fatty acids || id:ebi-a-GCST90092941	44	0.115413	0.0847382	0.173201	1.12234	0.950588	1.32512	0.283419	0.0933838	0.111614	0.40278	1.09788	0.882162	1.36636	0.192338	0.15031	0.207707	1.21208	0.902786	1.62734	78.4329	0.000776923	-0.00504128	0.0081085	0.537481	0.115413	0.0847382	0.180294	-0.0182471	0.0767768	0.813325
Colorectal cancer || id:ebi-a-GCST012879	Ratio of polyunsaturated fatty acids to monounsaturated fatty acids || id:ebi-a-GCST90092940	51	0.110898	0.0709061	0.117816	1.11728	0.972312	1.28386	0.235632	0.16021	0.0923354	0.0827254	1.17376	0.979447	1.40662	0.116008	0.113497	0.311743	1.123	0.899023	1.40279	98.3492	5.3626e-05	-0.00040952	0.00705539	0.95395	0.110898	0.0709061	0.124124	0.0126842	0.0670199	0.850704
Colorectal cancer || id:ebi-a-GCST012879	Ratio of omega-6 fatty acids to total fatty acids || id:ebi-a-GCST90092935	47	-0.0791908	0.0816013	0.331817	0.923864	0.787313	1.0841	0.497725	-0.0860721	0.0979126	0.379363	0.917528	0.757311	1.11164	0.0786318	0.138186	0.572166	1.08181	0.825131	1.41832	81.4144	0.00099661	-0.0105574	0.00750154	0.166191	-0.0791908	0.0816013	0.336892	-0.0552962	0.0716696	0.444418
Colorectal cancer || id:ebi-a-GCST012879	Ratio of omega-6 fatty acids to omega-3 fatty acids || id:ebi-a-GCST90092934	28	-0.175081	0.0444609	8.22143e-05	0.839389	0.769339	0.915818	0.0004932	-0.206565	0.0477246	1.50279e-05	0.813373	0.74074	0.893128	-0.241578	0.0595555	0.000403552	0.785387	0.698858	0.88263	33.1476	0.192242	0.0102092	0.00629742	0.117048	-0.175081	0.0444609	0.000521538	NA	NA	NA
Colorectal cancer || id:ebi-a-GCST012879	Ratio of omega-3 fatty acids to total fatty acids || id:ebi-a-GCST90092932	32	0.164094	0.0453562	0.000297002	1.17833	1.0781	1.28787	0.00133651	0.196246	0.0449517	1.26715e-05	1.21683	1.1142	1.3289	0.221166	0.0575292	0.00058452	1.24753	1.1145	1.39644	41.2355	0.103472	-0.00881134	0.0056577	0.129862	0.164094	0.0453562	0.00104305	NA	NA	NA
Colorectal cancer || id:ebi-a-GCST012879	Ratio of monounsaturated fatty acids to total fatty acids || id:ebi-a-GCST90092929	54	-0.0911371	0.0563732	0.105949	0.912893	0.817398	1.01954	0.235632	-0.107703	0.0922168	0.242834	0.897894	0.749426	1.07578	-0.129904	0.0859581	0.136778	0.878179	0.742018	1.03933	78.464	0.0130925	0.0033923	0.00565201	0.550984	-0.0911371	0.0563732	0.111886	0.010892	0.0597313	0.856017
Colorectal cancer || id:ebi-a-GCST012879	Ratio of linoleic acid to total fatty acids || id:ebi-a-GCST90092881	33	-0.257924	0.0889392	0.00373157	0.772654	0.64905	0.919796	0.00959546	-0.374442	0.0953132	8.54606e-05	0.687673	0.570492	0.828923	-0.317019	0.13912	0.0297241	0.728317	0.554497	0.956624	52.7038	0.0120281	0.00428064	0.00768978	0.581753	-0.257924	0.0889392	0.00669336	-0.234074	0.128904	0.0793964
Colorectal cancer || id:ebi-a-GCST012879	Ratio of docosahexaenoic acid to total fatty acid levels || id:ebi-a-GCST90092817	24	0.212896	0.0687608	0.00196033	1.23726	1.08126	1.41576	0.00661208	0.27597	0.0639022	1.56994e-05	1.31781	1.16267	1.49364	0.29141	0.0976365	0.00683344	1.33831	1.10522	1.62057	37.3082	0.030176	-0.0094259	0.00836887	0.272173	0.212896	0.0687608	0.0050935	NA	NA	NA
Colorectal cancer || id:ebi-a-GCST012879	Polyunsaturated fatty acid levels || id:ebi-a-GCST90092939	51	0.0942051	0.0648498	0.146317	1.09879	0.967635	1.24771	0.26337	0.111131	0.0765434	0.14654	1.11754	0.961852	1.29843	0.221517	0.126143	0.0853232	1.24797	0.974605	1.59801	85.5154	0.00130651	-0.0090715	0.00771991	0.245642	0.0942051	0.0648498	0.152564	0.0382642	0.0611331	0.534275
Colorectal cancer || id:ebi-a-GCST012879	Omega-6 fatty acid levels || id:ebi-a-GCST90092933	52	0.0209517	0.0642594	0.744388	1.02117	0.900327	1.15824	0.837436	0.104829	0.0862713	0.224327	1.11052	0.937758	1.31511	0.211875	0.12425	0.0943572	1.23599	0.968841	1.57681	70.0269	0.0396689	-0.0124275	0.00697353	0.0808064	0.0209517	0.0642594	0.745722	NA	NA	NA
Colorectal cancer || id:ebi-a-GCST012879	Omega-3 fatty acid levels || id:ebi-a-GCST90092931	47	0.174116	0.0421588	3.62759e-05	1.19019	1.0958	1.29272	0.0003267	0.224998	0.0515575	1.27696e-05	1.25232	1.13195	1.38549	0.220341	0.0600132	0.000637291	1.2465	1.10818	1.40209	53.5605	0.206837	-0.00569964	0.00527559	0.285729	0.174116	0.0421588	0.000151334	NA	NA	NA
Colorectal cancer || id:ebi-a-GCST012879	Monounsaturated fatty acid levels || id:ebi-a-GCST90092928	64	0.0278924	0.062661	0.656225	1.02828	0.909443	1.16266	0.78747	0.0635113	0.0874127	0.46749	1.06557	0.897791	1.26471	0.0327956	0.105232	0.756353	1.03334	0.840751	1.27004	104.349	0.000820698	-0.000347609	0.005967	0.953733	0.0278924	0.062661	0.657751	0.0652259	0.057861	0.263966
Colorectal cancer || id:ebi-a-GCST012879	Linoleic acid levels || id:ebi-a-GCST90092880	43	-0.00647084	0.0694955	0.925815	0.99355	0.86703	1.13853	0.955114	0.0967261	0.0894378	0.279479	1.10156	0.924435	1.31262	0.152752	0.146165	0.302115	1.16504	0.874825	1.55152	62.404	0.0220651	-0.0104304	0.00843876	0.223489	-0.00647084	0.0694955	0.926258	0.061743	0.0608052	0.315859
Colorectal cancer || id:ebi-a-GCST012879	Docosahexaenoic acid levels || id:ebi-a-GCST90092816	39	0.218139	0.0519861	2.71535e-05	1.24376	1.12327	1.37717	0.0003267	0.265862	0.0595619	8.05865e-06	1.30455	1.16081	1.4661	0.290283	0.0743152	0.000384015	1.33681	1.15561	1.54642	45.8332	0.179144	-0.00767815	0.00570819	0.186776	0.218139	0.0519861	0.000157141	NA	NA	NA
Colorectal cancer || id:ebi-a-GCST012879	Degree of unsaturation || id:ebi-a-GCST90092994	38	0.169414	0.0553412	0.00220403	1.18461	1.06284	1.32033	0.00661208	0.22412	0.052508	1.96968e-05	1.25122	1.12886	1.38685	0.2091	0.0734445	0.00724405	1.23257	1.06732	1.4234	58.1288	0.0147973	-0.00516157	0.00624421	0.4139	0.169414	0.0553412	0.00409031	NA	NA	NA
